# Supplementary material for: The Bacterial Communities of Little Cigars and Cigarillos Are Dynamic Over Time and Varying Storage Conditions
Source: Front Microbiol. 2019 Oct 25;10:2371. doi: 10.3389/fmicb.2019.02371 (PMC6824217; doi:10.3389/fmicb.2019.02371)
Supplement: TABLE S1 — List of study samples with associated meta and sequencing data. [file Table_1.xlsx]

## Sheet: Suppl_Table1
Table S1. List of study samples with associated meta and sequencing data.
SampleID	Brand	Brand.AB	Brand.Type	Condition	Day	Duplicate	Lot	Type	N.Seqs	N.OTUs	N.Singletons	Goods.Coverage
CFF.C05.F.W.D0.dup	Cheyenne Full Flavor	CFF	Cheyenne Full Flavor (W)	Fridge	D0	2	C05	Wrapper	48651	551	135	0.997225
CFF.C05.F.W.D0	Cheyenne Full Flavor	CFF	Cheyenne Full Flavor (W)	Fridge	D0	1	C05	Wrapper	54792	539	125	0.997719
CFF.C05.F.W.D14.dup	Cheyenne Full Flavor	CFF	Cheyenne Full Flavor (W)	Fridge	D14	2	C05	Wrapper	53502	709	220	0.995888
CFF.C05.F.W.D5.dup	Cheyenne Full Flavor	CFF	Cheyenne Full Flavor (W)	Fridge	D5	2	C05	Wrapper	68848	602	132	0.998083
CFF.C05.P.W.D0.dup	Cheyenne Full Flavor	CFF	Cheyenne Full Flavor (W)	Pocket	D0	2	C05	Wrapper	65013	645	140	0.997847
CFF.C05.P.W.D14.dup	Cheyenne Full Flavor	CFF	Cheyenne Full Flavor (W)	Pocket	D14	2	C05	Wrapper	39194	802	222	0.994336
CFF.C05.P.W.D5	Cheyenne Full Flavor	CFF	Cheyenne Full Flavor (W)	Pocket	D5	1	C05	Wrapper	61839	507	114	0.998157
CFF.C05.R.W.D0.dup	Cheyenne Full Flavor	CFF	Cheyenne Full Flavor (W)	Room	D0	2	C05	Wrapper	82251	610	148	0.998201
CFF.C05.R.W.D5.dup	Cheyenne Full Flavor	CFF	Cheyenne Full Flavor (W)	Room	D5	2	C05	Wrapper	59508	521	119	0.998
CFF.D17.F.W.D5.dup	Cheyenne Full Flavor	CFF	Cheyenne Full Flavor (W)	Fridge	D5	2	D17	Wrapper	50808	712	175	0.996556
CFF.D17.P.W.D14.dup	Cheyenne Full Flavor	CFF	Cheyenne Full Flavor (W)	Pocket	D14	2	D17	Wrapper	40836	608	184	0.995494
CFF.D17.P.W.D5.dup	Cheyenne Full Flavor	CFF	Cheyenne Full Flavor (W)	Pocket	D5	2	D17	Wrapper	63110	728	158	0.997496
CFF.D17.P.W.D9	Cheyenne Full Flavor	CFF	Cheyenne Full Flavor (W)	Pocket	D9	1	D17	Wrapper	24113	712	207	0.991415
CFF.D17.R.W.D14	Cheyenne Full Flavor	CFF	Cheyenne Full Flavor (W)	Room	D14	1	D17	Wrapper	42972	629	186	0.995672
CFF.D17.R.W.D5	Cheyenne Full Flavor	CFF	Cheyenne Full Flavor (W)	Room	D5	1	D17	Wrapper	54744	666	146	0.997333
CFF.E18.P.W.D0.dup	Cheyenne Full Flavor	CFF	Cheyenne Full Flavor (W)	Pocket	D0	2	E18	Wrapper	56321	684	149	0.997354
CFF.E18.P.W.D0	Cheyenne Full Flavor	CFF	Cheyenne Full Flavor (W)	Pocket	D0	1	E18	Wrapper	55800	691	142	0.997455
CFF.E18.R.W.D0.dup	Cheyenne Full Flavor	CFF	Cheyenne Full Flavor (W)	Room	D0	2	E18	Wrapper	54680	689	153	0.997202
CFF.E18.R.W.D0	Cheyenne Full Flavor	CFF	Cheyenne Full Flavor (W)	Room	D0	1	E18	Wrapper	56156	772	202	0.996403
CMB.D11.F.W.D14.dup	Cheyenne Menthol Box	CMB	Cheyenne Menthol Box (W)	Fridge	D14	2	D11	Wrapper	68118	1014	275	0.995963
CMB.D11.F.W.D14	Cheyenne Menthol Box	CMB	Cheyenne Menthol Box (W)	Fridge	D14	1	D11	Wrapper	66888	936	258	0.996143
CMB.D11.F.W.D5	Cheyenne Menthol Box	CMB	Cheyenne Menthol Box (W)	Fridge	D5	1	D11	Wrapper	39119	782	242	0.993814
CMB.D11.F.W.D9.dup	Cheyenne Menthol Box	CMB	Cheyenne Menthol Box (W)	Fridge	D9	2	D11	Wrapper	77119	1044	322	0.995825
CMB.D11.F.W.D9	Cheyenne Menthol Box	CMB	Cheyenne Menthol Box (W)	Fridge	D9	1	D11	Wrapper	61847	926	294	0.995246
CMB.D11.P.W.D0.dup	Cheyenne Menthol Box	CMB	Cheyenne Menthol Box (W)	Pocket	D0	2	D11	Wrapper	37792	553	158	0.995819
CMB.D11.P.W.D0	Cheyenne Menthol Box	CMB	Cheyenne Menthol Box (W)	Pocket	D0	1	D11	Wrapper	53017	521	105	0.99802
CMB.D11.P.W.D14.dup	Cheyenne Menthol Box	CMB	Cheyenne Menthol Box (W)	Pocket	D14	2	D11	Wrapper	67902	1011	251	0.996303
CMB.D11.P.W.D14	Cheyenne Menthol Box	CMB	Cheyenne Menthol Box (W)	Pocket	D14	1	D11	Wrapper	34192	823	237	0.993069
CMB.D11.P.W.D5.dup	Cheyenne Menthol Box	CMB	Cheyenne Menthol Box (W)	Pocket	D5	2	D11	Wrapper	41850	708	175	0.995818
CMB.D11.P.W.D5	Cheyenne Menthol Box	CMB	Cheyenne Menthol Box (W)	Pocket	D5	1	D11	Wrapper	50656	750	180	0.996447
CMB.D11.P.W.D9.dup	Cheyenne Menthol Box	CMB	Cheyenne Menthol Box (W)	Pocket	D9	2	D11	Wrapper	70733	861	280	0.996041
CMB.D11.P.W.D9	Cheyenne Menthol Box	CMB	Cheyenne Menthol Box (W)	Pocket	D9	1	D11	Wrapper	76526	853	253	0.996694
CMB.D11.R.W.D0	Cheyenne Menthol Box	CMB	Cheyenne Menthol Box (W)	Room	D0	1	D11	Wrapper	41497	486	127	0.99694
CMB.D11.R.W.D14.dup	Cheyenne Menthol Box	CMB	Cheyenne Menthol Box (W)	Room	D14	2	D11	Wrapper	69083	955	306	0.995571
CMB.D11.R.W.D5.dup	Cheyenne Menthol Box	CMB	Cheyenne Menthol Box (W)	Room	D5	2	D11	Wrapper	38608	775	226	0.994146
CMB.D11.R.W.D9	Cheyenne Menthol Box	CMB	Cheyenne Menthol Box (W)	Room	D9	1	D11	Wrapper	59054	860	279	0.995276
CMB.D15.F.W.D0.dup	Cheyenne Menthol Box	CMB	Cheyenne Menthol Box (W)	Fridge	D0	2	D15	Wrapper	35783	465	128	0.996423
CMB.D15.F.W.D14.dup	Cheyenne Menthol Box	CMB	Cheyenne Menthol Box (W)	Fridge	D14	2	D15	Wrapper	72044	927	236	0.996724
CMB.D15.F.W.D14	Cheyenne Menthol Box	CMB	Cheyenne Menthol Box (W)	Fridge	D14	1	D15	Wrapper	53742	898	284	0.994715
CMB.D15.F.W.D5.dup	Cheyenne Menthol Box	CMB	Cheyenne Menthol Box (W)	Fridge	D5	2	D15	Wrapper	55671	919	268	0.995186
CMB.D15.F.W.D5	Cheyenne Menthol Box	CMB	Cheyenne Menthol Box (W)	Fridge	D5	1	D15	Wrapper	60406	895	283	0.995315
CMB.D15.F.W.D9.dup	Cheyenne Menthol Box	CMB	Cheyenne Menthol Box (W)	Fridge	D9	2	D15	Wrapper	60257	931	284	0.995287
CMB.D15.F.W.D9	Cheyenne Menthol Box	CMB	Cheyenne Menthol Box (W)	Fridge	D9	1	D15	Wrapper	58669	904	283	0.995176
CMB.D15.P.W.D0.dup	Cheyenne Menthol Box	CMB	Cheyenne Menthol Box (W)	Pocket	D0	2	D15	Wrapper	45328	576	176	0.996117
CMB.D15.P.W.D0	Cheyenne Menthol Box	CMB	Cheyenne Menthol Box (W)	Pocket	D0	1	D15	Wrapper	47427	507	124	0.997385
CMB.D15.P.W.D14.dup	Cheyenne Menthol Box	CMB	Cheyenne Menthol Box (W)	Pocket	D14	2	D15	Wrapper	60079	916	272	0.995473
CMB.D15.P.W.D14	Cheyenne Menthol Box	CMB	Cheyenne Menthol Box (W)	Pocket	D14	1	D15	Wrapper	62250	908	246	0.996048
CMB.D15.P.W.D5.dup	Cheyenne Menthol Box	CMB	Cheyenne Menthol Box (W)	Pocket	D5	2	D15	Wrapper	66871	969	295	0.995589
CMB.D15.P.W.D5	Cheyenne Menthol Box	CMB	Cheyenne Menthol Box (W)	Pocket	D5	1	D15	Wrapper	55330	887	258	0.995337
CMB.D15.P.W.D9.dup	Cheyenne Menthol Box	CMB	Cheyenne Menthol Box (W)	Pocket	D9	2	D15	Wrapper	60907	887	281	0.995386
CMB.D15.P.W.D9	Cheyenne Menthol Box	CMB	Cheyenne Menthol Box (W)	Pocket	D9	1	D15	Wrapper	54400	898	264	0.995147
CMB.D15.R.W.D0.dup	Cheyenne Menthol Box	CMB	Cheyenne Menthol Box (W)	Room	D0	2	D15	Wrapper	50778	432	92	0.998188
CMB.D15.R.W.D0	Cheyenne Menthol Box	CMB	Cheyenne Menthol Box (W)	Room	D0	1	D15	Wrapper	41811	488	132	0.996843
CMB.D15.R.W.D14.dup	Cheyenne Menthol Box	CMB	Cheyenne Menthol Box (W)	Room	D14	2	D15	Wrapper	63577	944	294	0.995376
CMB.D15.R.W.D14	Cheyenne Menthol Box	CMB	Cheyenne Menthol Box (W)	Room	D14	1	D15	Wrapper	70189	958	273	0.996111
CMB.D15.R.W.D5.dup	Cheyenne Menthol Box	CMB	Cheyenne Menthol Box (W)	Room	D5	2	D15	Wrapper	74987	959	241	0.996786
CMB.D15.R.W.D5	Cheyenne Menthol Box	CMB	Cheyenne Menthol Box (W)	Room	D5	1	D15	Wrapper	70391	919	245	0.996519
CMB.D15.R.W.D9.dup	Cheyenne Menthol Box	CMB	Cheyenne Menthol Box (W)	Room	D9	2	D15	Wrapper	59897	878	243	0.995943
CMB.D15.R.W.D9	Cheyenne Menthol Box	CMB	Cheyenne Menthol Box (W)	Room	D9	1	D15	Wrapper	70593	962	271	0.996161
CMB.F03.P.W.D14.dup	Cheyenne Menthol Box	CMB	Cheyenne Menthol Box (W)	Pocket	D14	2	F03	Wrapper	64997	678	198	0.996954
CMB.F03.P.W.D9	Cheyenne Menthol Box	CMB	Cheyenne Menthol Box (W)	Pocket	D9	1	F03	Wrapper	63534	830	263	0.99586
CMB.F03.R.W.D5.dup	Cheyenne Menthol Box	CMB	Cheyenne Menthol Box (W)	Room	D5	2	F03	Wrapper	84747	713	156	0.998159
SSC.C14.F.W.D0.dup	Swisher Sweets Sweet Cherry	SSC	Swisher Sweets Sweet Cherry (W)	Fridge	D0	2	C14	Wrapper	67340	800	279	0.995857
SSC.C14.F.W.D14.dup	Swisher Sweets Sweet Cherry	SSC	Swisher Sweets Sweet Cherry (W)	Fridge	D14	2	C14	Wrapper	81975	766	227	0.997231
SSC.C14.F.W.D14	Swisher Sweets Sweet Cherry	SSC	Swisher Sweets Sweet Cherry (W)	Fridge	D14	1	C14	Wrapper	72889	717	181	0.997517
SSC.C14.F.W.D5.dup	Swisher Sweets Sweet Cherry	SSC	Swisher Sweets Sweet Cherry (W)	Fridge	D5	2	C14	Wrapper	60825	717	225	0.996301
SSC.C14.F.W.D5	Swisher Sweets Sweet Cherry	SSC	Swisher Sweets Sweet Cherry (W)	Fridge	D5	1	C14	Wrapper	67182	732	223	0.996681
SSC.C14.F.W.D9.dup	Swisher Sweets Sweet Cherry	SSC	Swisher Sweets Sweet Cherry (W)	Fridge	D9	2	C14	Wrapper	67426	728	231	0.996574
SSC.C14.F.W.D9	Swisher Sweets Sweet Cherry	SSC	Swisher Sweets Sweet Cherry (W)	Fridge	D9	1	C14	Wrapper	82759	787	243	0.997064
SSC.C14.P.W.D0.dup	Swisher Sweets Sweet Cherry	SSC	Swisher Sweets Sweet Cherry (W)	Pocket	D0	2	C14	Wrapper	48640	645	194	0.996012
SSC.C14.P.W.D0	Swisher Sweets Sweet Cherry	SSC	Swisher Sweets Sweet Cherry (W)	Pocket	D0	1	C14	Wrapper	61289	658	177	0.997112
SSC.C14.P.W.D14.dup	Swisher Sweets Sweet Cherry	SSC	Swisher Sweets Sweet Cherry (W)	Pocket	D14	2	C14	Wrapper	65368	713	194	0.997032
SSC.C14.P.W.D5.dup	Swisher Sweets Sweet Cherry	SSC	Swisher Sweets Sweet Cherry (W)	Pocket	D5	2	C14	Wrapper	42206	626	185	0.995617
SSC.C14.P.W.D5	Swisher Sweets Sweet Cherry	SSC	Swisher Sweets Sweet Cherry (W)	Pocket	D5	1	C14	Wrapper	49877	708	250	0.994988
SSC.C14.P.W.D9.dup	Swisher Sweets Sweet Cherry	SSC	Swisher Sweets Sweet Cherry (W)	Pocket	D9	2	C14	Wrapper	47676	706	229	0.995197
SSC.C14.P.W.D9	Swisher Sweets Sweet Cherry	SSC	Swisher Sweets Sweet Cherry (W)	Pocket	D9	1	C14	Wrapper	49082	741	260	0.994703
SSC.C14.R.W.D0.dup	Swisher Sweets Sweet Cherry	SSC	Swisher Sweets Sweet Cherry (W)	Room	D0	2	C14	Wrapper	65766	724	189	0.997126
SSC.C14.R.W.D0	Swisher Sweets Sweet Cherry	SSC	Swisher Sweets Sweet Cherry (W)	Room	D0	1	C14	Wrapper	66238	684	184	0.997222
SSC.C14.R.W.D14.dup	Swisher Sweets Sweet Cherry	SSC	Swisher Sweets Sweet Cherry (W)	Room	D14	2	C14	Wrapper	93692	636	153	0.998367
SSC.C14.R.W.D14	Swisher Sweets Sweet Cherry	SSC	Swisher Sweets Sweet Cherry (W)	Room	D14	1	C14	Wrapper	105533	737	165	0.998437
SSC.C14.R.W.D5.dup	Swisher Sweets Sweet Cherry	SSC	Swisher Sweets Sweet Cherry (W)	Room	D5	2	C14	Wrapper	62540	688	203	0.996754
SSC.C14.R.W.D5	Swisher Sweets Sweet Cherry	SSC	Swisher Sweets Sweet Cherry (W)	Room	D5	1	C14	Wrapper	60612	681	203	0.996651
SSC.C14.R.W.D9.dup	Swisher Sweets Sweet Cherry	SSC	Swisher Sweets Sweet Cherry (W)	Room	D9	2	C14	Wrapper	64526	738	224	0.996529
SSC.C14.R.W.D9	Swisher Sweets Sweet Cherry	SSC	Swisher Sweets Sweet Cherry (W)	Room	D9	1	C14	Wrapper	64828	778	233	0.996406
SSC.E14.F.W.D0.dup	Swisher Sweets Sweet Cherry	SSC	Swisher Sweets Sweet Cherry (W)	Fridge	D0	2	E14	Wrapper	72624	788	224	0.996916
SSC.E14.F.W.D9.dup	Swisher Sweets Sweet Cherry	SSC	Swisher Sweets Sweet Cherry (W)	Fridge	D9	2	E14	Wrapper	64315	762	216	0.996642
SSC.E14.P.W.D14.dup	Swisher Sweets Sweet Cherry	SSC	Swisher Sweets Sweet Cherry (W)	Pocket	D14	2	E14	Wrapper	59797	786	212	0.996455
SSC.E14.R.W.D5	Swisher Sweets Sweet Cherry	SSC	Swisher Sweets Sweet Cherry (W)	Room	D5	1	E14	Wrapper	56224	692	198	0.996478
CFF.C05.F.W.D14	Cheyenne Full Flavor	CFF	Cheyenne Full Flavor (W)	Fridge	D14	1	C05	Wrapper	31683	686	185	0.994161
CFF.C05.P.W.D0	Cheyenne Full Flavor	CFF	Cheyenne Full Flavor (W)	Pocket	D0	1	C05	Wrapper	52863	535	133	0.997484
CFF.C05.P.W.D14	Cheyenne Full Flavor	CFF	Cheyenne Full Flavor (W)	Pocket	D14	1	C05	Wrapper	52720	814	225	0.995732
CFF.C05.R.W.D14.dup	Cheyenne Full Flavor	CFF	Cheyenne Full Flavor (W)	Room	D14	2	C05	Wrapper	35549	854	285	0.991983
CFF.C05.R.W.D14	Cheyenne Full Flavor	CFF	Cheyenne Full Flavor (W)	Room	D14	1	C05	Wrapper	40261	841	246	0.99389
CFF.D17.F.T.D5	Cheyenne Full Flavor	CFF	Cheyenne Full Flavor (T)	Fridge	D5	1	D17	Tobacco	67523	342	80	0.998815
CFF.D17.F.W.D5	Cheyenne Full Flavor	CFF	Cheyenne Full Flavor (W)	Fridge	D5	1	D17	Wrapper	46740	740	171	0.996341
CFF.D17.F.W.D9.dup	Cheyenne Full Flavor	CFF	Cheyenne Full Flavor (W)	Fridge	D9	2	D17	Wrapper	30766	717	173	0.994377
CFF.D17.F.W.D9	Cheyenne Full Flavor	CFF	Cheyenne Full Flavor (W)	Fridge	D9	1	D17	Wrapper	24858	718	214	0.991391
CFF.D17.P.W.D5	Cheyenne Full Flavor	CFF	Cheyenne Full Flavor (W)	Pocket	D5	1	D17	Wrapper	67740	441	96	0.998583
CFF.D17.P.W.D9.dup	Cheyenne Full Flavor	CFF	Cheyenne Full Flavor (W)	Pocket	D9	2	D17	Wrapper	22549	683	222	0.990155
CFF.D17.R.W.D5.dup	Cheyenne Full Flavor	CFF	Cheyenne Full Flavor (W)	Room	D5	2	D17	Wrapper	40527	698	180	0.995559
CFF.D17.R.W.D9.dup	Cheyenne Full Flavor	CFF	Cheyenne Full Flavor (W)	Room	D9	2	D17	Wrapper	26016	725	207	0.992043
CFF.D17.R.W.D9	Cheyenne Full Flavor	CFF	Cheyenne Full Flavor (W)	Room	D9	1	D17	Wrapper	24117	694	188	0.992205
CFF.E18.F.W.D0.dup	Cheyenne Full Flavor	CFF	Cheyenne Full Flavor (W)	Fridge	D0	2	E18	Wrapper	56896	877	236	0.995852
CFF.E18.F.W.D0	Cheyenne Full Flavor	CFF	Cheyenne Full Flavor (W)	Fridge	D0	1	E18	Wrapper	55387	850	217	0.996082
CFF.E18.P.W.D5	Cheyenne Full Flavor	CFF	Cheyenne Full Flavor (W)	Pocket	D5	1	E18	Wrapper	50448	619	135	0.997324
CFF.E18.R.W.D5	Cheyenne Full Flavor	CFF	Cheyenne Full Flavor (W)	Room	D5	1	E18	Wrapper	62851	520	127	0.997979
CMB.D11.F.W.D5.dup	Cheyenne Menthol Box	CMB	Cheyenne Menthol Box (W)	Fridge	D5	2	D11	Wrapper	39762	709	175	0.995599
CMB.D11.R.W.D5	Cheyenne Menthol Box	CMB	Cheyenne Menthol Box (W)	Room	D5	1	D11	Wrapper	38673	723	214	0.994466
CMB.F03.P.W.D9.dup	Cheyenne Menthol Box	CMB	Cheyenne Menthol Box (W)	Pocket	D9	2	F03	Wrapper	68054	860	266	0.996091
SSC.C14.P.W.D14	Swisher Sweets Sweet Cherry	SSC	Swisher Sweets Sweet Cherry (W)	Pocket	D14	1	C14	Wrapper	63412	657	165	0.997398
SSC.E14.F.W.D0	Swisher Sweets Sweet Cherry	SSC	Swisher Sweets Sweet Cherry (W)	Fridge	D0	1	E14	Wrapper	79475	764	206	0.997408
SSC.E14.F.W.D5.dup	Swisher Sweets Sweet Cherry	SSC	Swisher Sweets Sweet Cherry (W)	Fridge	D5	2	E14	Wrapper	60222	718	203	0.996629
SSC.E14.F.W.D5	Swisher Sweets Sweet Cherry	SSC	Swisher Sweets Sweet Cherry (W)	Fridge	D5	1	E14	Wrapper	62500	771	232	0.996288
SSC.E14.F.W.D9	Swisher Sweets Sweet Cherry	SSC	Swisher Sweets Sweet Cherry (W)	Fridge	D9	1	E14	Wrapper	66020	759	221	0.996653
SSC.E14.P.W.D0.dup	Swisher Sweets Sweet Cherry	SSC	Swisher Sweets Sweet Cherry (W)	Pocket	D0	2	E14	Wrapper	51097	762	250	0.995107
SSC.E14.P.W.D0	Swisher Sweets Sweet Cherry	SSC	Swisher Sweets Sweet Cherry (W)	Pocket	D0	1	E14	Wrapper	60060	758	213	0.996454
SSC.E14.R.W.D0.dup	Swisher Sweets Sweet Cherry	SSC	Swisher Sweets Sweet Cherry (W)	Room	D0	2	E14	Wrapper	66104	805	199	0.99699
SSC.E14.R.W.D0	Swisher Sweets Sweet Cherry	SSC	Swisher Sweets Sweet Cherry (W)	Room	D0	1	E14	Wrapper	56046	702	174	0.996895
SSC.E14.R.W.D14	Swisher Sweets Sweet Cherry	SSC	Swisher Sweets Sweet Cherry (W)	Room	D14	1	E14	Wrapper	78190	747	178	0.997723
SSC.E14.R.W.D5.dup	Swisher Sweets Sweet Cherry	SSC	Swisher Sweets Sweet Cherry (W)	Room	D5	2	E14	Wrapper	71539	771	195	0.997274
SSC.E14.R.W.D9.dup	Swisher Sweets Sweet Cherry	SSC	Swisher Sweets Sweet Cherry (W)	Room	D9	2	E14	Wrapper	63029	765	218	0.996541
SSC.E14.R.W.D9	Swisher Sweets Sweet Cherry	SSC	Swisher Sweets Sweet Cherry (W)	Room	D9	1	E14	Wrapper	66853	734	181	0.997293
SSO.F14.R.T.D14.dup	Swisher Sweets Original	SSO	Swisher Sweets Original (T)	Room	D14	2	F14	Tobacco	92503	718	159	0.998281
CMB.F03.F.W.D9.dup	Cheyenne Menthol Box	CMB	Cheyenne Menthol Box (W)	Fridge	D9	2	F03	Wrapper	70270	735	192	0.997268
SSC.C14.R.T.D9	Swisher Sweets Sweet Cherry	SSC	Swisher Sweets Sweet Cherry (T)	Room	D9	1	C14	Tobacco	63926	950	233	0.996355
SSO.I14.P.T.D5.dup	Swisher Sweets Original	SSO	Swisher Sweets Original (T)	Pocket	D5	2	I14	Tobacco	64958	876	181	0.997214
CFF.C05.F.T.D5	Cheyenne Full Flavor	CFF	Cheyenne Full Flavor (T)	Fridge	D5	1	C05	Tobacco	45683	713	175	0.996169
CFF.C05.F.T.D9	Cheyenne Full Flavor	CFF	Cheyenne Full Flavor (T)	Fridge	D9	1	C05	Tobacco	29032	430	119	0.995901
CFF.C05.P.W.D9	Cheyenne Full Flavor	CFF	Cheyenne Full Flavor (W)	Pocket	D9	1	C05	Wrapper	57839	457	110	0.998098
CFF.C05.R.T.D0.dup	Cheyenne Full Flavor	CFF	Cheyenne Full Flavor (T)	Room	D0	2	C05	Tobacco	50048	437	87	0.998262
CFF.C05.R.T.D14.dup	Cheyenne Full Flavor	CFF	Cheyenne Full Flavor (T)	Room	D14	2	C05	Tobacco	32931	583	123	0.996265
CFF.C05.R.T.D5.dup	Cheyenne Full Flavor	CFF	Cheyenne Full Flavor (T)	Room	D5	2	C05	Tobacco	51538	771	155	0.996993
CFF.D17.F.T.D5.dup	Cheyenne Full Flavor	CFF	Cheyenne Full Flavor (T)	Fridge	D5	2	D17	Tobacco	49655	518	92	0.998147
CFF.D17.P.T.D9.dup	Cheyenne Full Flavor	CFF	Cheyenne Full Flavor (T)	Pocket	D9	2	D17	Tobacco	23183	484	132	0.994306
CFF.D17.R.T.D5.dup	Cheyenne Full Flavor	CFF	Cheyenne Full Flavor (T)	Room	D5	2	D17	Tobacco	64406	414	68	0.998944
CFF.D17.R.W.D0	Cheyenne Full Flavor	CFF	Cheyenne Full Flavor (W)	Room	D0	1	D17	Wrapper	54822	389	89	0.998377
CFF.E18.F.T.D0.dup	Cheyenne Full Flavor	CFF	Cheyenne Full Flavor (T)	Fridge	D0	2	E18	Tobacco	49433	412	95	0.998078
CFF.E18.P.T.D0	Cheyenne Full Flavor	CFF	Cheyenne Full Flavor (T)	Pocket	D0	1	E18	Tobacco	56671	296	71	0.998747
CFF.E18.R.T.D0	Cheyenne Full Flavor	CFF	Cheyenne Full Flavor (T)	Room	D0	1	E18	Tobacco	48550	565	119	0.997549
CFF.E18.R.T.D9	Cheyenne Full Flavor	CFF	Cheyenne Full Flavor (T)	Room	D9	1	E18	Tobacco	39070	465	122	0.996877
CMB.D11.F.T.D14	Cheyenne Menthol Box	CMB	Cheyenne Menthol Box (T)	Fridge	D14	1	D11	Tobacco	55853	594	180	0.996777
CMB.D11.F.W.D0	Cheyenne Menthol Box	CMB	Cheyenne Menthol Box (W)	Fridge	D0	1	D11	Wrapper	28266	403	113	0.996002
CMB.D11.P.T.D14.dup	Cheyenne Menthol Box	CMB	Cheyenne Menthol Box (T)	Pocket	D14	2	D11	Tobacco	57807	775	172	0.997025
CMB.D11.P.T.D9.dup	Cheyenne Menthol Box	CMB	Cheyenne Menthol Box (T)	Pocket	D9	2	D11	Tobacco	62302	1321	333	0.994655
CMB.D11.R.T.D14.dup	Cheyenne Menthol Box	CMB	Cheyenne Menthol Box (T)	Room	D14	2	D11	Tobacco	50601	864	218	0.995692
CMB.D11.R.T.D14	Cheyenne Menthol Box	CMB	Cheyenne Menthol Box (T)	Room	D14	1	D11	Tobacco	48297	990	273	0.994347
CMB.D11.R.T.D9	Cheyenne Menthol Box	CMB	Cheyenne Menthol Box (T)	Room	D9	1	D11	Tobacco	53847	1089	296	0.994503
CMB.D15.F.W.D0	Cheyenne Menthol Box	CMB	Cheyenne Menthol Box (W)	Fridge	D0	1	D15	Wrapper	37249	443	113	0.996966
CMB.D15.P.T.D5.dup	Cheyenne Menthol Box	CMB	Cheyenne Menthol Box (T)	Pocket	D5	2	D15	Tobacco	35681	780	225	0.993694
CMB.D15.R.T.D5.dup	Cheyenne Menthol Box	CMB	Cheyenne Menthol Box (T)	Room	D5	2	D15	Tobacco	49585	767	172	0.996531
CMB.D15.R.T.D5	Cheyenne Menthol Box	CMB	Cheyenne Menthol Box (T)	Room	D5	1	D15	Tobacco	51326	942	211	0.995889
CMB.D15.R.T.D9.dup	Cheyenne Menthol Box	CMB	Cheyenne Menthol Box (T)	Room	D9	2	D15	Tobacco	44108	906	211	0.995216
CMB.F03.F.T.D9	Cheyenne Menthol Box	CMB	Cheyenne Menthol Box (T)	Fridge	D9	1	F03	Tobacco	52402	932	228	0.995649
CMB.F03.F.W.D14.dup	Cheyenne Menthol Box	CMB	Cheyenne Menthol Box (W)	Fridge	D14	2	F03	Wrapper	79024	646	180	0.997722
CMB.F03.P.T.D9.dup	Cheyenne Menthol Box	CMB	Cheyenne Menthol Box (T)	Pocket	D9	2	F03	Tobacco	66540	976	227	0.996589
CMB.F03.P.W.D14	Cheyenne Menthol Box	CMB	Cheyenne Menthol Box (W)	Pocket	D14	1	F03	Wrapper	68342	652	172	0.997483
CMB.F03.P.W.D5.dup	Cheyenne Menthol Box	CMB	Cheyenne Menthol Box (W)	Pocket	D5	2	F03	Wrapper	61563	684	197	0.9968
CMB.F03.R.T.D14	Cheyenne Menthol Box	CMB	Cheyenne Menthol Box (T)	Room	D14	1	F03	Tobacco	50266	462	95	0.99811
CMB.F03.R.T.D5.dup	Cheyenne Menthol Box	CMB	Cheyenne Menthol Box (T)	Room	D5	2	F03	Tobacco	52287	785	184	0.996481
SSC.C14.F.T.D0.dup	Swisher Sweets Sweet Cherry	SSC	Swisher Sweets Sweet Cherry (T)	Fridge	D0	2	C14	Tobacco	74689	918	291	0.996104
SSC.C14.F.T.D14.dup	Swisher Sweets Sweet Cherry	SSC	Swisher Sweets Sweet Cherry (T)	Fridge	D14	2	C14	Tobacco	57587	1130	335	0.994183
SSC.C14.F.T.D5.dup	Swisher Sweets Sweet Cherry	SSC	Swisher Sweets Sweet Cherry (T)	Fridge	D5	2	C14	Tobacco	62778	1137	321	0.994887
SSC.C14.F.T.D9.dup	Swisher Sweets Sweet Cherry	SSC	Swisher Sweets Sweet Cherry (T)	Fridge	D9	2	C14	Tobacco	63759	1080	250	0.996079
SSC.C14.F.T.D9	Swisher Sweets Sweet Cherry	SSC	Swisher Sweets Sweet Cherry (T)	Fridge	D9	1	C14	Tobacco	80189	966	258	0.996783
SSC.C14.P.T.D0.dup	Swisher Sweets Sweet Cherry	SSC	Swisher Sweets Sweet Cherry (T)	Pocket	D0	2	C14	Tobacco	54043	1113	259	0.995208
SSC.C14.P.T.D0	Swisher Sweets Sweet Cherry	SSC	Swisher Sweets Sweet Cherry (T)	Pocket	D0	1	C14	Tobacco	54451	921	270	0.995041
SSC.C14.P.T.D14.dup	Swisher Sweets Sweet Cherry	SSC	Swisher Sweets Sweet Cherry (T)	Pocket	D14	2	C14	Tobacco	43684	1167	327	0.992514
SSC.C14.P.T.D14	Swisher Sweets Sweet Cherry	SSC	Swisher Sweets Sweet Cherry (T)	Pocket	D14	1	C14	Tobacco	55099	968	208	0.996225
SSC.C14.P.T.D5.dup	Swisher Sweets Sweet Cherry	SSC	Swisher Sweets Sweet Cherry (T)	Pocket	D5	2	C14	Tobacco	47240	1143	317	0.99329
SSC.C14.P.T.D5	Swisher Sweets Sweet Cherry	SSC	Swisher Sweets Sweet Cherry (T)	Pocket	D5	1	C14	Tobacco	44341	976	317	0.992851
SSC.C14.P.T.D9.dup	Swisher Sweets Sweet Cherry	SSC	Swisher Sweets Sweet Cherry (T)	Pocket	D9	2	C14	Tobacco	43949	1139	309	0.992969
SSC.C14.P.T.D9	Swisher Sweets Sweet Cherry	SSC	Swisher Sweets Sweet Cherry (T)	Pocket	D9	1	C14	Tobacco	56068	1244	347	0.993811
SSC.C14.R.T.D0.dup	Swisher Sweets Sweet Cherry	SSC	Swisher Sweets Sweet Cherry (T)	Room	D0	2	C14	Tobacco	55510	853	287	0.99483
SSC.C14.R.T.D14.dup	Swisher Sweets Sweet Cherry	SSC	Swisher Sweets Sweet Cherry (T)	Room	D14	2	C14	Tobacco	73647	1190	260	0.99647
SSC.C14.R.T.D14	Swisher Sweets Sweet Cherry	SSC	Swisher Sweets Sweet Cherry (T)	Room	D14	1	C14	Tobacco	44416	1038	332	0.992525
SSC.C14.R.T.D5.dup	Swisher Sweets Sweet Cherry	SSC	Swisher Sweets Sweet Cherry (T)	Room	D5	2	C14	Tobacco	45141	977	277	0.993864
SSC.C14.R.T.D9.dup	Swisher Sweets Sweet Cherry	SSC	Swisher Sweets Sweet Cherry (T)	Room	D9	2	C14	Tobacco	55232	1007	353	0.993609
SSC.E14.F.T.D0.dup	Swisher Sweets Sweet Cherry	SSC	Swisher Sweets Sweet Cherry (T)	Fridge	D0	2	E14	Tobacco	80838	1184	279	0.996549
SSC.E14.F.T.D0	Swisher Sweets Sweet Cherry	SSC	Swisher Sweets Sweet Cherry (T)	Fridge	D0	1	E14	Tobacco	83749	1056	241	0.997122
SSC.E14.F.T.D14.dup	Swisher Sweets Sweet Cherry	SSC	Swisher Sweets Sweet Cherry (T)	Fridge	D14	2	E14	Tobacco	75685	1147	261	0.996551
SSC.E14.F.T.D14	Swisher Sweets Sweet Cherry	SSC	Swisher Sweets Sweet Cherry (T)	Fridge	D14	1	E14	Tobacco	49845	1143	358	0.992818
SSC.E14.F.T.D5.dup	Swisher Sweets Sweet Cherry	SSC	Swisher Sweets Sweet Cherry (T)	Fridge	D5	2	E14	Tobacco	83960	1053	234	0.997213
SSC.E14.F.T.D5	Swisher Sweets Sweet Cherry	SSC	Swisher Sweets Sweet Cherry (T)	Fridge	D5	1	E14	Tobacco	51163	946	265	0.99482
SSC.E14.F.T.D9	Swisher Sweets Sweet Cherry	SSC	Swisher Sweets Sweet Cherry (T)	Fridge	D9	1	E14	Tobacco	53322	990	259	0.995143
SSC.E14.P.T.D0.dup	Swisher Sweets Sweet Cherry	SSC	Swisher Sweets Sweet Cherry (T)	Pocket	D0	2	E14	Tobacco	60049	926	218	0.99637
SSC.E14.P.T.D14	Swisher Sweets Sweet Cherry	SSC	Swisher Sweets Sweet Cherry (T)	Pocket	D14	1	E14	Tobacco	50908	869	274	0.994618
SSC.E14.P.T.D5.dup	Swisher Sweets Sweet Cherry	SSC	Swisher Sweets Sweet Cherry (T)	Pocket	D5	2	E14	Tobacco	96108	1186	245	0.997451
SSC.E14.P.T.D9	Swisher Sweets Sweet Cherry	SSC	Swisher Sweets Sweet Cherry (T)	Pocket	D9	1	E14	Tobacco	47257	997	270	0.994287
SSC.E14.R.T.D0.dup	Swisher Sweets Sweet Cherry	SSC	Swisher Sweets Sweet Cherry (T)	Room	D0	2	E14	Tobacco	43570	816	209	0.995203
SSC.E14.R.T.D0	Swisher Sweets Sweet Cherry	SSC	Swisher Sweets Sweet Cherry (T)	Room	D0	1	E14	Tobacco	33653	840	289	0.991412
SSC.E14.R.T.D14.dup	Swisher Sweets Sweet Cherry	SSC	Swisher Sweets Sweet Cherry (T)	Room	D14	2	E14	Tobacco	67191	978	256	0.99619
SSC.E14.R.T.D14	Swisher Sweets Sweet Cherry	SSC	Swisher Sweets Sweet Cherry (T)	Room	D14	1	E14	Tobacco	80582	957	193	0.997605
SSC.E14.R.T.D5.dup	Swisher Sweets Sweet Cherry	SSC	Swisher Sweets Sweet Cherry (T)	Room	D5	2	E14	Tobacco	60051	1184	306	0.994904
SSC.E14.R.T.D9.dup	Swisher Sweets Sweet Cherry	SSC	Swisher Sweets Sweet Cherry (T)	Room	D9	2	E14	Tobacco	46099	980	280	0.993926
SSO.B13.P.T.D14.dup	Swisher Sweets Original	SSO	Swisher Sweets Original (T)	Pocket	D14	2	B13	Tobacco	92954	1002	210	0.997741
SSO.B13.P.T.D5.dup	Swisher Sweets Original	SSO	Swisher Sweets Original (T)	Pocket	D5	2	B13	Tobacco	60633	616	145	0.997609
SSO.F14.F.T.D9	Swisher Sweets Original	SSO	Swisher Sweets Original (T)	Fridge	D9	1	F14	Tobacco	65946	771	172	0.997392
SSO.F14.P.T.D5.dup	Swisher Sweets Original	SSO	Swisher Sweets Original (T)	Pocket	D5	2	F14	Tobacco	64984	728	182	0.997199
SSO.I14.F.T.D14	Swisher Sweets Original	SSO	Swisher Sweets Original (T)	Fridge	D14	1	I14	Tobacco	74793	950	210	0.997192
SSO.I14.F.T.D5.dup	Swisher Sweets Original	SSO	Swisher Sweets Original (T)	Fridge	D5	2	I14	Tobacco	74377	996	202	0.997284
SSO.I14.F.T.D5	Swisher Sweets Original	SSO	Swisher Sweets Original (T)	Fridge	D5	1	I14	Tobacco	75766	994	246	0.996753
SSO.I14.F.T.D9.dup	Swisher Sweets Original	SSO	Swisher Sweets Original (T)	Fridge	D9	2	I14	Tobacco	45447	658	140	0.996919
SSO.I14.P.T.D9	Swisher Sweets Original	SSO	Swisher Sweets Original (T)	Pocket	D9	1	I14	Tobacco	59172	774	187	0.99684
SSO.I14.R.T.D14.dup	Swisher Sweets Original	SSO	Swisher Sweets Original (T)	Room	D14	2	I14	Tobacco	67872	791	174	0.997436
SSO.I14.R.T.D9.dup	Swisher Sweets Original	SSO	Swisher Sweets Original (T)	Room	D9	2	I14	Tobacco	48361	998	251	0.99481
CFF.C05.F.T.D0.dup	Cheyenne Full Flavor	CFF	Cheyenne Full Flavor (T)	Fridge	D0	2	C05	Tobacco	51010	590	126	0.99753
CFF.C05.F.T.D5.dup	Cheyenne Full Flavor	CFF	Cheyenne Full Flavor (T)	Fridge	D5	2	C05	Tobacco	55832	455	83	0.998513
CFF.C05.F.T.D9.dup	Cheyenne Full Flavor	CFF	Cheyenne Full Flavor (T)	Fridge	D9	2	C05	Tobacco	65966	654	127	0.998075
CFF.C05.P.T.D14.dup	Cheyenne Full Flavor	CFF	Cheyenne Full Flavor (T)	Pocket	D14	2	C05	Tobacco	49841	275	66	0.998676
CFF.C05.P.T.D14	Cheyenne Full Flavor	CFF	Cheyenne Full Flavor (T)	Pocket	D14	1	C05	Tobacco	31986	407	74	0.997686
CFF.C05.P.T.D5	Cheyenne Full Flavor	CFF	Cheyenne Full Flavor (T)	Pocket	D5	1	C05	Tobacco	54364	508	105	0.998069
CFF.D17.F.T.D14.dup	Cheyenne Full Flavor	CFF	Cheyenne Full Flavor (T)	Fridge	D14	2	D17	Tobacco	42119	385	78	0.998148
CFF.D17.F.T.D9.dup	Cheyenne Full Flavor	CFF	Cheyenne Full Flavor (T)	Fridge	D9	2	D17	Tobacco	23290	585	160	0.99313
CFF.D17.P.T.D0	Cheyenne Full Flavor	CFF	Cheyenne Full Flavor (T)	Pocket	D0	1	D17	Tobacco	42737	342	69	0.998385
CFF.D17.P.T.D14.dup	Cheyenne Full Flavor	CFF	Cheyenne Full Flavor (T)	Pocket	D14	2	D17	Tobacco	27419	475	111	0.995952
CFF.D17.P.T.D5.dup	Cheyenne Full Flavor	CFF	Cheyenne Full Flavor (T)	Pocket	D5	2	D17	Tobacco	37396	397	87	0.997674
CFF.D17.P.T.D9	Cheyenne Full Flavor	CFF	Cheyenne Full Flavor (T)	Pocket	D9	1	D17	Tobacco	28005	588	176	0.993715
CFF.D17.R.T.D0.dup	Cheyenne Full Flavor	CFF	Cheyenne Full Flavor (T)	Room	D0	2	D17	Tobacco	49549	571	143	0.997114
CFF.D17.R.T.D14.dup	Cheyenne Full Flavor	CFF	Cheyenne Full Flavor (T)	Room	D14	2	D17	Tobacco	41803	562	103	0.997536
CFF.D17.R.T.D9	Cheyenne Full Flavor	CFF	Cheyenne Full Flavor (T)	Room	D9	1	D17	Tobacco	22911	628	181	0.9921
CFF.E18.F.T.D0	Cheyenne Full Flavor	CFF	Cheyenne Full Flavor (T)	Fridge	D0	1	E18	Tobacco	54838	681	155	0.997173
CFF.E18.F.T.D5.dup	Cheyenne Full Flavor	CFF	Cheyenne Full Flavor (T)	Fridge	D5	2	E18	Tobacco	55166	511	116	0.997897
CFF.E18.P.T.D14.dup	Cheyenne Full Flavor	CFF	Cheyenne Full Flavor (T)	Pocket	D14	2	E18	Tobacco	53991	202	46	0.999148
CFF.E18.P.T.D9.dup	Cheyenne Full Flavor	CFF	Cheyenne Full Flavor (T)	Pocket	D9	2	E18	Tobacco	44995	387	66	0.998533
CFF.E18.R.T.D0.dup	Cheyenne Full Flavor	CFF	Cheyenne Full Flavor (T)	Room	D0	2	E18	Tobacco	66899	917	214	0.996801
CFF.E18.R.T.D5	Cheyenne Full Flavor	CFF	Cheyenne Full Flavor (T)	Room	D5	1	E18	Tobacco	63048	411	121	0.998081
CMB.D11.F.T.D0.dup	Cheyenne Menthol Box	CMB	Cheyenne Menthol Box (T)	Fridge	D0	2	D11	Tobacco	55162	170	46	0.999166
CMB.D11.F.T.D14.dup	Cheyenne Menthol Box	CMB	Cheyenne Menthol Box (T)	Fridge	D14	2	D11	Tobacco	60932	947	236	0.996127
CMB.D11.F.T.D9.dup	Cheyenne Menthol Box	CMB	Cheyenne Menthol Box (T)	Fridge	D9	2	D11	Tobacco	52197	1011	283	0.994578
CMB.D11.F.T.D9	Cheyenne Menthol Box	CMB	Cheyenne Menthol Box (T)	Fridge	D9	1	D11	Tobacco	49973	1087	290	0.994197
CMB.D11.P.T.D14	Cheyenne Menthol Box	CMB	Cheyenne Menthol Box (T)	Pocket	D14	1	D11	Tobacco	84745	904	221	0.997392
CMB.D11.P.T.D5.dup	Cheyenne Menthol Box	CMB	Cheyenne Menthol Box (T)	Pocket	D5	2	D11	Tobacco	33149	457	84	0.997466
CMB.D11.P.T.D5	Cheyenne Menthol Box	CMB	Cheyenne Menthol Box (T)	Pocket	D5	1	D11	Tobacco	48945	310	69	0.99859
CMB.D11.P.T.D9	Cheyenne Menthol Box	CMB	Cheyenne Menthol Box (T)	Pocket	D9	1	D11	Tobacco	49997	1030	264	0.99472
CMB.D11.R.T.D9.dup	Cheyenne Menthol Box	CMB	Cheyenne Menthol Box (T)	Room	D9	2	D11	Tobacco	88383	1269	338	0.996176
CMB.D15.F.T.D0	Cheyenne Menthol Box	CMB	Cheyenne Menthol Box (T)	Fridge	D0	1	D15	Tobacco	49312	191	41	0.999169
CMB.D15.F.T.D14.dup	Cheyenne Menthol Box	CMB	Cheyenne Menthol Box (T)	Fridge	D14	2	D15	Tobacco	55957	754	192	0.996569
CMB.D15.F.T.D14	Cheyenne Menthol Box	CMB	Cheyenne Menthol Box (T)	Fridge	D14	1	D15	Tobacco	52863	804	215	0.995933
CMB.D15.F.T.D5.dup	Cheyenne Menthol Box	CMB	Cheyenne Menthol Box (T)	Fridge	D5	2	D15	Tobacco	66595	1015	265	0.996021
CMB.D15.F.T.D9.dup	Cheyenne Menthol Box	CMB	Cheyenne Menthol Box (T)	Fridge	D9	2	D15	Tobacco	70004	972	260	0.996286
CMB.D15.P.T.D0	Cheyenne Menthol Box	CMB	Cheyenne Menthol Box (T)	Pocket	D0	1	D15	Tobacco	44426	404	71	0.998402
CMB.D15.P.T.D14.dup	Cheyenne Menthol Box	CMB	Cheyenne Menthol Box (T)	Pocket	D14	2	D15	Tobacco	40188	561	141	0.996491
CMB.D15.P.T.D14	Cheyenne Menthol Box	CMB	Cheyenne Menthol Box (T)	Pocket	D14	1	D15	Tobacco	61384	647	162	0.997361
CMB.D15.P.T.D5	Cheyenne Menthol Box	CMB	Cheyenne Menthol Box (T)	Pocket	D5	1	D15	Tobacco	56781	831	193	0.996601
CMB.D15.P.T.D9.dup	Cheyenne Menthol Box	CMB	Cheyenne Menthol Box (T)	Pocket	D9	2	D15	Tobacco	70104	908	207	0.997047
CMB.D15.R.T.D0	Cheyenne Menthol Box	CMB	Cheyenne Menthol Box (T)	Room	D0	1	D15	Tobacco	38345	491	125	0.99674
CMB.D15.R.T.D14.dup	Cheyenne Menthol Box	CMB	Cheyenne Menthol Box (T)	Room	D14	2	D15	Tobacco	46980	869	223	0.995253
CMB.D15.R.T.D14	Cheyenne Menthol Box	CMB	Cheyenne Menthol Box (T)	Room	D14	1	D15	Tobacco	59046	692	158	0.997324
CMB.F03.F.T.D14.dup	Cheyenne Menthol Box	CMB	Cheyenne Menthol Box (T)	Fridge	D14	2	F03	Tobacco	51632	572	131	0.997463
CMB.F03.F.T.D14	Cheyenne Menthol Box	CMB	Cheyenne Menthol Box (T)	Fridge	D14	1	F03	Tobacco	45400	401	100	0.997797
CMB.F03.F.T.D5.dup	Cheyenne Menthol Box	CMB	Cheyenne Menthol Box (T)	Fridge	D5	2	F03	Tobacco	49809	912	237	0.995242
CMB.F03.F.T.D5	Cheyenne Menthol Box	CMB	Cheyenne Menthol Box (T)	Fridge	D5	1	F03	Tobacco	58199	777	191	0.996718
CMB.F03.F.T.D9.dup	Cheyenne Menthol Box	CMB	Cheyenne Menthol Box (T)	Fridge	D9	2	F03	Tobacco	54308	684	168	0.996907
CMB.F03.F.W.D9	Cheyenne Menthol Box	CMB	Cheyenne Menthol Box (W)	Fridge	D9	1	F03	Wrapper	64341	741	208	0.996767
CMB.F03.P.T.D0.dup	Cheyenne Menthol Box	CMB	Cheyenne Menthol Box (T)	Pocket	D0	2	F03	Tobacco	35970	212	44	0.998777
CMB.F03.P.T.D14.dup	Cheyenne Menthol Box	CMB	Cheyenne Menthol Box (T)	Pocket	D14	2	F03	Tobacco	50180	383	92	0.998167
CMB.F03.P.T.D5.dup	Cheyenne Menthol Box	CMB	Cheyenne Menthol Box (T)	Pocket	D5	2	F03	Tobacco	41904	757	183	0.995633
CMB.F03.P.T.D5	Cheyenne Menthol Box	CMB	Cheyenne Menthol Box (T)	Pocket	D5	1	F03	Tobacco	51274	773	188	0.996333
CMB.F03.P.T.D9	Cheyenne Menthol Box	CMB	Cheyenne Menthol Box (T)	Pocket	D9	1	F03	Tobacco	40412	922	214	0.994705
CMB.F03.R.T.D14.dup	Cheyenne Menthol Box	CMB	Cheyenne Menthol Box (T)	Room	D14	2	F03	Tobacco	56179	758	192	0.996582
CMB.F03.R.T.D5	Cheyenne Menthol Box	CMB	Cheyenne Menthol Box (T)	Room	D5	1	F03	Tobacco	29836	728	246	0.991755
CMB.F03.R.T.D9.dup	Cheyenne Menthol Box	CMB	Cheyenne Menthol Box (T)	Room	D9	2	F03	Tobacco	42028	860	219	0.994789
SSC.C14.F.T.D5	Swisher Sweets Sweet Cherry	SSC	Swisher Sweets Sweet Cherry (T)	Fridge	D5	1	C14	Tobacco	70232	1090	245	0.996512
SSC.E14.F.T.D9.dup	Swisher Sweets Sweet Cherry	SSC	Swisher Sweets Sweet Cherry (T)	Fridge	D9	2	E14	Tobacco	67899	1050	236	0.996524
SSC.E14.P.T.D0	Swisher Sweets Sweet Cherry	SSC	Swisher Sweets Sweet Cherry (T)	Pocket	D0	1	E14	Tobacco	57958	964	243	0.995807
SSC.E14.P.T.D5	Swisher Sweets Sweet Cherry	SSC	Swisher Sweets Sweet Cherry (T)	Pocket	D5	1	E14	Tobacco	72627	1052	261	0.996406
SSO.B13.F.T.D5.dup	Swisher Sweets Original	SSO	Swisher Sweets Original (T)	Fridge	D5	2	B13	Tobacco	64995	687	165	0.997461
SSO.B13.F.T.D5	Swisher Sweets Original	SSO	Swisher Sweets Original (T)	Fridge	D5	1	B13	Tobacco	55509	914	199	0.996415
SSO.B13.F.T.D9.dup	Swisher Sweets Original	SSO	Swisher Sweets Original (T)	Fridge	D9	2	B13	Tobacco	50194	854	167	0.996673
SSO.B13.F.T.D9	Swisher Sweets Original	SSO	Swisher Sweets Original (T)	Fridge	D9	1	B13	Tobacco	53065	1021	221	0.995835
SSO.B13.P.T.D5	Swisher Sweets Original	SSO	Swisher Sweets Original (T)	Pocket	D5	1	B13	Tobacco	66134	747	176	0.997339
SSO.B13.P.T.D9.dup	Swisher Sweets Original	SSO	Swisher Sweets Original (T)	Pocket	D9	2	B13	Tobacco	45060	823	193	0.995717
SSO.B13.R.T.D5	Swisher Sweets Original	SSO	Swisher Sweets Original (T)	Room	D5	1	B13	Tobacco	53696	580	145	0.9973
SSO.B13.R.T.D9.dup	Swisher Sweets Original	SSO	Swisher Sweets Original (T)	Room	D9	2	B13	Tobacco	57761	793	171	0.99704
SSO.F14.F.T.D14	Swisher Sweets Original	SSO	Swisher Sweets Original (T)	Fridge	D14	1	F14	Tobacco	76081	626	150	0.998028
SSO.F14.F.T.D5.dup	Swisher Sweets Original	SSO	Swisher Sweets Original (T)	Fridge	D5	2	F14	Tobacco	50339	1005	236	0.995312
SSO.F14.F.T.D9.dup	Swisher Sweets Original	SSO	Swisher Sweets Original (T)	Fridge	D9	2	F14	Tobacco	58419	847	201	0.996559
SSO.F14.P.T.D14.dup	Swisher Sweets Original	SSO	Swisher Sweets Original (T)	Pocket	D14	2	F14	Tobacco	63925	890	180	0.997184
SSO.F14.P.T.D14	Swisher Sweets Original	SSO	Swisher Sweets Original (T)	Pocket	D14	1	F14	Tobacco	80281	731	178	0.997783
SSO.F14.P.T.D9	Swisher Sweets Original	SSO	Swisher Sweets Original (T)	Pocket	D9	1	F14	Tobacco	79081	837	190	0.997597
SSO.F14.R.T.D5.dup	Swisher Sweets Original	SSO	Swisher Sweets Original (T)	Room	D5	2	F14	Tobacco	60117	857	173	0.997122
SSO.F14.R.T.D5	Swisher Sweets Original	SSO	Swisher Sweets Original (T)	Room	D5	1	F14	Tobacco	58455	924	213	0.996356
SSO.I14.F.T.D0.dup	Swisher Sweets Original	SSO	Swisher Sweets Original (T)	Fridge	D0	2	I14	Tobacco	53055	725	165	0.99689
SSO.I14.F.T.D14.dup	Swisher Sweets Original	SSO	Swisher Sweets Original (T)	Fridge	D14	2	I14	Tobacco	76005	811	245	0.996777
SSO.I14.F.T.D9	Swisher Sweets Original	SSO	Swisher Sweets Original (T)	Fridge	D9	1	I14	Tobacco	52611	877	221	0.995799
SSO.I14.P.T.D0.dup	Swisher Sweets Original	SSO	Swisher Sweets Original (T)	Pocket	D0	2	I14	Tobacco	80404	984	198	0.997537
SSO.I14.P.T.D14.dup	Swisher Sweets Original	SSO	Swisher Sweets Original (T)	Pocket	D14	2	I14	Tobacco	87072	962	216	0.997519
SSO.I14.P.T.D14	Swisher Sweets Original	SSO	Swisher Sweets Original (T)	Pocket	D14	1	I14	Tobacco	80634	812	198	0.997544
SSO.I14.R.T.D14	Swisher Sweets Original	SSO	Swisher Sweets Original (T)	Room	D14	1	I14	Tobacco	90160	889	179	0.998015
SSO.I14.R.T.D5.dup	Swisher Sweets Original	SSO	Swisher Sweets Original (T)	Room	D5	2	I14	Tobacco	56078	870	203	0.99638
SSO.I14.R.T.D5	Swisher Sweets Original	SSO	Swisher Sweets Original (T)	Room	D5	1	I14	Tobacco	54666	837	203	0.996287
SSO.I14.R.T.D9	Swisher Sweets Original	SSO	Swisher Sweets Original (T)	Room	D9	1	I14	Tobacco	40598	615	149	0.99633
CFF.C05.F.W.D9.dup	Cheyenne Full Flavor	CFF	Cheyenne Full Flavor (W)	Fridge	D9	2	C05	Wrapper	60251	448	96	0.998407
CFF.C05.F.W.D9	Cheyenne Full Flavor	CFF	Cheyenne Full Flavor (W)	Fridge	D9	1	C05	Wrapper	54816	422	116	0.997884
CFF.D17.F.W.D14.dup	Cheyenne Full Flavor	CFF	Cheyenne Full Flavor (W)	Fridge	D14	2	D17	Wrapper	46532	417	98	0.997894
CFF.D17.P.W.D14	Cheyenne Full Flavor	CFF	Cheyenne Full Flavor (W)	Pocket	D14	1	D17	Wrapper	54880	658	170	0.996902
CMB.D11.R.W.D14	Cheyenne Menthol Box	CMB	Cheyenne Menthol Box (W)	Room	D14	1	D11	Wrapper	6812	415	178	0.97387
SSC.E14.P.T.D9.dup	Swisher Sweets Sweet Cherry	SSC	Swisher Sweets Sweet Cherry (T)	Pocket	D9	2	E14	Tobacco	57963	831	160	0.99724
SSO.B13.P.T.D9	Swisher Sweets Original	SSO	Swisher Sweets Original (T)	Pocket	D9	1	B13	Tobacco	59333	688	149	0.997489
SSO.F14.P.T.D5	Swisher Sweets Original	SSO	Swisher Sweets Original (T)	Pocket	D5	1	F14	Tobacco	70534	682	155	0.997802
SSO.F14.R.T.D9	Swisher Sweets Original	SSO	Swisher Sweets Original (T)	Room	D9	1	F14	Tobacco	50515	789	200	0.996041
SSO.I14.P.T.D9.dup	Swisher Sweets Original	SSO	Swisher Sweets Original (T)	Pocket	D9	2	I14	Tobacco	65039	874	209	0.996787
CFF.C05.F.W.D5	Cheyenne Full Flavor	CFF	Cheyenne Full Flavor (W)	Fridge	D5	1	C05	Wrapper	60035	584	140	0.997668
CFF.C05.P.W.D5.dup	Cheyenne Full Flavor	CFF	Cheyenne Full Flavor (W)	Pocket	D5	2	C05	Wrapper	69800	463	92	0.998682
CMB.F03.F.W.D14	Cheyenne Menthol Box	CMB	Cheyenne Menthol Box (W)	Fridge	D14	1	F03	Wrapper	70074	676	180	0.997431
CMB.F03.F.W.D5.dup	Cheyenne Menthol Box	CMB	Cheyenne Menthol Box (W)	Fridge	D5	2	F03	Wrapper	71290	729	191	0.997321
CMB.F03.R.W.D14	Cheyenne Menthol Box	CMB	Cheyenne Menthol Box (W)	Room	D14	1	F03	Wrapper	38528	547	186	0.995172
SSC.E14.P.W.D5	Swisher Sweets Sweet Cherry	SSC	Swisher Sweets Sweet Cherry (W)	Pocket	D5	1	E14	Wrapper	65436	738	203	0.996898
CFF.D17.P.W.D0.dup	Cheyenne Full Flavor	CFF	Cheyenne Full Flavor (W)	Pocket	D0	2	D17	Wrapper	57196	390	79	0.998619
CMB.F03.P.W.D5	Cheyenne Menthol Box	CMB	Cheyenne Menthol Box (W)	Pocket	D5	1	F03	Wrapper	69555	608	143	0.997944
CMB.F03.R.W.D5	Cheyenne Menthol Box	CMB	Cheyenne Menthol Box (W)	Room	D5	1	F03	Wrapper	76426	745	198	0.997409
CFF.E18.P.W.D5.dup	Cheyenne Full Flavor	CFF	Cheyenne Full Flavor (W)	Pocket	D5	2	E18	Wrapper	58809	548	134	0.997721
CFF.D17.R.W.D14.dup	Cheyenne Full Flavor	CFF	Cheyenne Full Flavor (W)	Room	D14	2	D17	Wrapper	36622	443	104	0.99716
CFF.E18.R.W.D9.dup	Cheyenne Full Flavor	CFF	Cheyenne Full Flavor (W)	Room	D9	2	E18	Wrapper	35749	523	126	0.996475
CMB.D11.F.W.D0.dup	Cheyenne Menthol Box	CMB	Cheyenne Menthol Box (W)	Fridge	D0	2	D11	Wrapper	38544	498	136	0.996472
SSC.E14.P.W.D9	Swisher Sweets Sweet Cherry	SSC	Swisher Sweets Sweet Cherry (W)	Pocket	D9	1	E14	Wrapper	56101	785	231	0.995882
CFF.C05.P.T.D9	Cheyenne Full Flavor	CFF	Cheyenne Full Flavor (T)	Pocket	D9	1	C05	Tobacco	49207	319	77	0.998435
CFF.C05.P.W.D9.dup	Cheyenne Full Flavor	CFF	Cheyenne Full Flavor (W)	Pocket	D9	2	C05	Wrapper	68723	472	114	0.998341
CFF.C05.R.T.D5	Cheyenne Full Flavor	CFF	Cheyenne Full Flavor (T)	Room	D5	1	C05	Tobacco	62340	311	65	0.998957
CFF.C05.R.W.D9.dup	Cheyenne Full Flavor	CFF	Cheyenne Full Flavor (W)	Room	D9	2	C05	Wrapper	52656	488	107	0.997968
CFF.D17.F.T.D0	Cheyenne Full Flavor	CFF	Cheyenne Full Flavor (T)	Fridge	D0	1	D17	Tobacco	58003	700	160	0.997242
CFF.D17.F.W.D0.dup	Cheyenne Full Flavor	CFF	Cheyenne Full Flavor (W)	Fridge	D0	2	D17	Wrapper	58520	454	96	0.99836
CFF.D17.F.W.D0	Cheyenne Full Flavor	CFF	Cheyenne Full Flavor (W)	Fridge	D0	1	D17	Wrapper	59792	401	98	0.998361
CFF.D17.F.W.D14	Cheyenne Full Flavor	CFF	Cheyenne Full Flavor (W)	Fridge	D14	1	D17	Wrapper	33283	522	149	0.995523
CFF.D17.P.T.D0.dup	Cheyenne Full Flavor	CFF	Cheyenne Full Flavor (T)	Pocket	D0	2	D17	Tobacco	64047	255	46	0.999282
CFF.D17.P.W.D0	Cheyenne Full Flavor	CFF	Cheyenne Full Flavor (W)	Pocket	D0	1	D17	Wrapper	56951	363	85	0.998507
CFF.D17.R.T.D14	Cheyenne Full Flavor	CFF	Cheyenne Full Flavor (T)	Room	D14	1	D17	Tobacco	37742	476	96	0.997456
CFF.D17.R.T.D5	Cheyenne Full Flavor	CFF	Cheyenne Full Flavor (T)	Room	D5	1	D17	Tobacco	48456	588	111	0.997709
CFF.D17.R.W.D0.dup	Cheyenne Full Flavor	CFF	Cheyenne Full Flavor (W)	Room	D0	2	D17	Wrapper	57945	437	90	0.998447
CFF.E18.F.T.D9.dup	Cheyenne Full Flavor	CFF	Cheyenne Full Flavor (T)	Fridge	D9	2	E18	Tobacco	44964	423	80	0.998221
CFF.E18.F.W.D5	Cheyenne Full Flavor	CFF	Cheyenne Full Flavor (W)	Fridge	D5	1	E18	Wrapper	62990	498	104	0.998349
CFF.E18.F.W.D9.dup	Cheyenne Full Flavor	CFF	Cheyenne Full Flavor (W)	Fridge	D9	2	E18	Wrapper	42837	487	96	0.997759
CFF.E18.P.T.D5.dup	Cheyenne Full Flavor	CFF	Cheyenne Full Flavor (T)	Pocket	D5	2	E18	Tobacco	71390	292	60	0.99916
CFF.E18.P.T.D9	Cheyenne Full Flavor	CFF	Cheyenne Full Flavor (T)	Pocket	D9	1	E18	Tobacco	47944	551	74	0.998457
CFF.E18.P.W.D14.dup	Cheyenne Full Flavor	CFF	Cheyenne Full Flavor (W)	Pocket	D14	2	E18	Wrapper	42522	387	85	0.998001
CFF.E18.P.W.D14	Cheyenne Full Flavor	CFF	Cheyenne Full Flavor (W)	Pocket	D14	1	E18	Wrapper	48984	438	85	0.998265
CFF.E18.R.T.D14.dup	Cheyenne Full Flavor	CFF	Cheyenne Full Flavor (T)	Room	D14	2	E18	Tobacco	37776	323	68	0.9982
CFF.E18.R.W.D14.dup	Cheyenne Full Flavor	CFF	Cheyenne Full Flavor (W)	Room	D14	2	E18	Wrapper	38335	429	105	0.997261
CFF.E18.R.W.D5.dup	Cheyenne Full Flavor	CFF	Cheyenne Full Flavor (W)	Room	D5	2	E18	Wrapper	15116	375	111	0.992657
CFF.E18.R.W.D9	Cheyenne Full Flavor	CFF	Cheyenne Full Flavor (W)	Room	D9	1	E18	Wrapper	52425	404	75	0.998569
CMB.D11.F.T.D5.dup	Cheyenne Menthol Box	CMB	Cheyenne Menthol Box (T)	Fridge	D5	2	D11	Tobacco	36029	353	83	0.997696
CMB.D11.P.T.D0	Cheyenne Menthol Box	CMB	Cheyenne Menthol Box (T)	Pocket	D0	1	D11	Tobacco	44075	397	67	0.99848
CMB.D11.R.T.D0	Cheyenne Menthol Box	CMB	Cheyenne Menthol Box (T)	Room	D0	1	D11	Tobacco	27332	381	59	0.997841
CMB.D11.R.T.D5.dup	Cheyenne Menthol Box	CMB	Cheyenne Menthol Box (T)	Room	D5	2	D11	Tobacco	39044	336	64	0.998361
CMB.D15.F.T.D0.dup	Cheyenne Menthol Box	CMB	Cheyenne Menthol Box (T)	Fridge	D0	2	D15	Tobacco	59039	174	45	0.999238
CMB.D15.F.T.D5	Cheyenne Menthol Box	CMB	Cheyenne Menthol Box (T)	Fridge	D5	1	D15	Tobacco	47223	832	222	0.995299
CMB.D15.F.T.D9	Cheyenne Menthol Box	CMB	Cheyenne Menthol Box (T)	Fridge	D9	1	D15	Tobacco	8625	504	218	0.974725
CMB.F03.F.W.D0	Cheyenne Menthol Box	CMB	Cheyenne Menthol Box (W)	Fridge	D0	1	F03	Wrapper	27813	337	78	0.997196
CMB.F03.F.W.D5	Cheyenne Menthol Box	CMB	Cheyenne Menthol Box (W)	Fridge	D5	1	F03	Wrapper	79390	670	176	0.997783
CMB.F03.P.T.D14	Cheyenne Menthol Box	CMB	Cheyenne Menthol Box (T)	Pocket	D14	1	F03	Tobacco	67852	358	68	0.998998
CMB.F03.P.W.D0.dup	Cheyenne Menthol Box	CMB	Cheyenne Menthol Box (W)	Pocket	D0	2	F03	Wrapper	44831	423	94	0.997903
CMB.F03.R.W.D0.dup	Cheyenne Menthol Box	CMB	Cheyenne Menthol Box (W)	Room	D0	2	F03	Wrapper	38508	371	76	0.998026
CMB.F03.R.W.D0	Cheyenne Menthol Box	CMB	Cheyenne Menthol Box (W)	Room	D0	1	F03	Wrapper	48246	439	105	0.997824
CMB.F03.R.W.D14.dup	Cheyenne Menthol Box	CMB	Cheyenne Menthol Box (W)	Room	D14	2	F03	Wrapper	26160	540	187	0.992852
CMB.F03.R.W.D9	Cheyenne Menthol Box	CMB	Cheyenne Menthol Box (W)	Room	D9	1	F03	Wrapper	70384	801	242	0.996562
SSC.E14.F.W.D14	Swisher Sweets Sweet Cherry	SSC	Swisher Sweets Sweet Cherry (W)	Fridge	D14	1	E14	Wrapper	77138	768	209	0.997291
SSC.E14.P.W.D5.dup	Swisher Sweets Sweet Cherry	SSC	Swisher Sweets Sweet Cherry (W)	Pocket	D5	2	E14	Wrapper	48627	659	171	0.996483
SSC.E14.P.W.D9.dup	Swisher Sweets Sweet Cherry	SSC	Swisher Sweets Sweet Cherry (W)	Pocket	D9	2	E14	Wrapper	40499	729	213	0.994741
SSC.E14.R.T.D5	Swisher Sweets Sweet Cherry	SSC	Swisher Sweets Sweet Cherry (T)	Room	D5	1	E14	Tobacco	49282	944	241	0.99511
SSC.E14.R.W.D14.dup	Swisher Sweets Sweet Cherry	SSC	Swisher Sweets Sweet Cherry (W)	Room	D14	2	E14	Wrapper	69406	802	228	0.996715
SSO.B13.R.T.D0.dup	Swisher Sweets Original	SSO	Swisher Sweets Original (T)	Room	D0	2	B13	Tobacco	67775	845	180	0.997344
SSO.B13.R.T.D5.dup	Swisher Sweets Original	SSO	Swisher Sweets Original (T)	Room	D5	2	B13	Tobacco	84154	474	123	0.998538
SSO.F14.R.T.D0	Swisher Sweets Original	SSO	Swisher Sweets Original (T)	Room	D0	1	F14	Tobacco	85237	881	186	0.997818
SSO.F14.R.T.D9.dup	Swisher Sweets Original	SSO	Swisher Sweets Original (T)	Room	D9	2	F14	Tobacco	1590	240	110	0.930818
SSO.I14.R.T.D0.dup	Swisher Sweets Original	SSO	Swisher Sweets Original (T)	Room	D0	2	I14	Tobacco	85760	737	174	0.997971
CFF.C05.F.T.D14.dup	Cheyenne Full Flavor	CFF	Cheyenne Full Flavor (T)	Fridge	D14	2	C05	Tobacco	37686	428	82	0.997824
CFF.C05.R.T.D9	Cheyenne Full Flavor	CFF	Cheyenne Full Flavor (T)	Room	D9	1	C05	Tobacco	44903	436	92	0.997951
CFF.D17.R.T.D9.dup	Cheyenne Full Flavor	CFF	Cheyenne Full Flavor (T)	Room	D9	2	D17	Tobacco	28160	613	139	0.995064
CFF.E18.F.T.D5	Cheyenne Full Flavor	CFF	Cheyenne Full Flavor (T)	Fridge	D5	1	E18	Tobacco	52997	588	136	0.997434
CFF.E18.R.T.D5.dup	Cheyenne Full Flavor	CFF	Cheyenne Full Flavor (T)	Room	D5	2	E18	Tobacco	56092	391	67	0.998806
CMB.D11.R.T.D0.dup	Cheyenne Menthol Box	CMB	Cheyenne Menthol Box (T)	Room	D0	2	D11	Tobacco	41418	282	55	0.998672
CMB.D15.R.T.D9	Cheyenne Menthol Box	CMB	Cheyenne Menthol Box (T)	Room	D9	1	D15	Tobacco	12471	553	207	0.983401
SSC.C14.F.T.D0	Swisher Sweets Sweet Cherry	SSC	Swisher Sweets Sweet Cherry (T)	Fridge	D0	1	C14	Tobacco	53252	913	213	0.996
SSC.C14.F.T.D14	Swisher Sweets Sweet Cherry	SSC	Swisher Sweets Sweet Cherry (T)	Fridge	D14	1	C14	Tobacco	73521	898	198	0.997307
SSC.C14.R.T.D0	Swisher Sweets Sweet Cherry	SSC	Swisher Sweets Sweet Cherry (T)	Room	D0	1	C14	Tobacco	47075	945	202	0.995709
SSO.B13.R.T.D9	Swisher Sweets Original	SSO	Swisher Sweets Original (T)	Room	D9	1	B13	Tobacco	59959	596	136	0.997732
SSO.F14.F.T.D0	Swisher Sweets Original	SSO	Swisher Sweets Original (T)	Fridge	D0	1	F14	Tobacco	103128	588	129	0.998749
SSO.F14.F.T.D14.dup	Swisher Sweets Original	SSO	Swisher Sweets Original (T)	Fridge	D14	2	F14	Tobacco	89387	646	140	0.998434
SSO.F14.P.T.D9.dup	Swisher Sweets Original	SSO	Swisher Sweets Original (T)	Pocket	D9	2	F14	Tobacco	60864	667	182	0.99701
CFF.C05.R.W.D0	Cheyenne Full Flavor	CFF	Cheyenne Full Flavor (W)	Room	D0	1	C05	Wrapper	27528	415	125	0.995459
CMB.D11.R.W.D0.dup	Cheyenne Menthol Box	CMB	Cheyenne Menthol Box (W)	Room	D0	2	D11	Wrapper	29945	393	101	0.996627
SSC.E14.F.W.D14.dup	Swisher Sweets Sweet Cherry	SSC	Swisher Sweets Sweet Cherry (W)	Fridge	D14	2	E14	Wrapper	78779	770	172	0.997817
CFF.C05.R.W.D9	Cheyenne Full Flavor	CFF	Cheyenne Full Flavor (W)	Room	D9	1	C05	Wrapper	67457	368	83	0.99877
CMB.F03.P.W.D0	Cheyenne Menthol Box	CMB	Cheyenne Menthol Box (W)	Pocket	D0	1	F03	Wrapper	44269	370	75	0.998306
CMB.F03.R.W.D9.dup	Cheyenne Menthol Box	CMB	Cheyenne Menthol Box (W)	Room	D9	2	F03	Wrapper	68585	767	260	0.996209
SSO.I14.P.T.D5	Swisher Sweets Original	SSO	Swisher Sweets Original (T)	Pocket	D5	1	I14	Tobacco	60049	289	104	0.998268
CFF.C05.F.T.D0	Cheyenne Full Flavor	CFF	Cheyenne Full Flavor (T)	Fridge	D0	1	C05	Tobacco	63078	166	57	0.999096
CFF.C05.F.T.D14	Cheyenne Full Flavor	CFF	Cheyenne Full Flavor (T)	Fridge	D14	1	C05	Tobacco	59652	416	77	0.998709
CFF.C05.P.T.D0.dup	Cheyenne Full Flavor	CFF	Cheyenne Full Flavor (T)	Pocket	D0	2	C05	Tobacco	48589	357	68	0.998601
CFF.C05.P.T.D0	Cheyenne Full Flavor	CFF	Cheyenne Full Flavor (T)	Pocket	D0	1	C05	Tobacco	54581	296	65	0.998809
CFF.C05.P.T.D5.dup	Cheyenne Full Flavor	CFF	Cheyenne Full Flavor (T)	Pocket	D5	2	C05	Tobacco	54331	360	69	0.99873
CFF.C05.R.T.D0	Cheyenne Full Flavor	CFF	Cheyenne Full Flavor (T)	Room	D0	1	C05	Tobacco	56758	230	56	0.999013
CFF.C05.R.T.D14	Cheyenne Full Flavor	CFF	Cheyenne Full Flavor (T)	Room	D14	1	C05	Tobacco	53000	378	74	0.998604
CFF.C05.R.T.D9.dup	Cheyenne Full Flavor	CFF	Cheyenne Full Flavor (T)	Room	D9	2	C05	Tobacco	45374	288	63	0.998612
CFF.C05.R.W.D5	Cheyenne Full Flavor	CFF	Cheyenne Full Flavor (W)	Room	D5	1	C05	Wrapper	45	33	26	0.422222
CFF.D17.F.T.D0.dup	Cheyenne Full Flavor	CFF	Cheyenne Full Flavor (T)	Fridge	D0	2	D17	Tobacco	57174	400	81	0.998583
CFF.D17.F.T.D9	Cheyenne Full Flavor	CFF	Cheyenne Full Flavor (T)	Fridge	D9	1	D17	Tobacco	56904	219	63	0.998893
CFF.D17.P.T.D14	Cheyenne Full Flavor	CFF	Cheyenne Full Flavor (T)	Pocket	D14	1	D17	Tobacco	42587	394	66	0.99845
CFF.D17.R.T.D0	Cheyenne Full Flavor	CFF	Cheyenne Full Flavor (T)	Room	D0	1	D17	Tobacco	74165	195	49	0.999339
CFF.E18.F.T.D14	Cheyenne Full Flavor	CFF	Cheyenne Full Flavor (T)	Fridge	D14	1	E18	Tobacco	36486	267	51	0.998602
CFF.E18.F.W.D14.dup	Cheyenne Full Flavor	CFF	Cheyenne Full Flavor (W)	Fridge	D14	2	E18	Wrapper	41659	372	81	0.998056
CFF.E18.F.W.D14	Cheyenne Full Flavor	CFF	Cheyenne Full Flavor (W)	Fridge	D14	1	E18	Wrapper	35804	414	86	0.997598
CFF.E18.F.W.D5.dup	Cheyenne Full Flavor	CFF	Cheyenne Full Flavor (W)	Fridge	D5	2	E18	Wrapper	58163	400	89	0.99847
CFF.E18.F.W.D9	Cheyenne Full Flavor	CFF	Cheyenne Full Flavor (W)	Fridge	D9	1	E18	Wrapper	42050	503	112	0.997337
CFF.E18.P.T.D0.dup	Cheyenne Full Flavor	CFF	Cheyenne Full Flavor (T)	Pocket	D0	2	E18	Tobacco	47205	408	101	0.99786
CFF.E18.P.W.D9.dup	Cheyenne Full Flavor	CFF	Cheyenne Full Flavor (W)	Pocket	D9	2	E18	Wrapper	52450	437	87	0.998341
CFF.E18.P.W.D9	Cheyenne Full Flavor	CFF	Cheyenne Full Flavor (W)	Pocket	D9	1	E18	Wrapper	48355	498	103	0.99787
CFF.E18.R.T.D9.dup	Cheyenne Full Flavor	CFF	Cheyenne Full Flavor (T)	Room	D9	2	E18	Tobacco	40946	409	85	0.997924
CFF.E18.R.W.D14	Cheyenne Full Flavor	CFF	Cheyenne Full Flavor (W)	Room	D14	1	E18	Wrapper	34330	361	81	0.997641
CMB.D11.R.T.D5	Cheyenne Menthol Box	CMB	Cheyenne Menthol Box (T)	Room	D5	1	D11	Tobacco	37554	295	68	0.998189
CMB.D11.R.W.D9.dup	Cheyenne Menthol Box	CMB	Cheyenne Menthol Box (W)	Room	D9	2	D11	Wrapper	47	36	30	0.361702
CMB.D15.P.T.D9	Cheyenne Menthol Box	CMB	Cheyenne Menthol Box (T)	Pocket	D9	1	D15	Tobacco	657	173	100	0.847793
CMB.F03.F.W.D0.dup	Cheyenne Menthol Box	CMB	Cheyenne Menthol Box (W)	Fridge	D0	2	F03	Wrapper	37711	362	77	0.997958
CMB.F03.P.T.D0	Cheyenne Menthol Box	CMB	Cheyenne Menthol Box (T)	Pocket	D0	1	F03	Tobacco	47376	157	32	0.999325
CMB.F03.R.T.D0	Cheyenne Menthol Box	CMB	Cheyenne Menthol Box (T)	Room	D0	1	F03	Tobacco	50062	236	54	0.998921
CMB.F03.R.T.D9	Cheyenne Menthol Box	CMB	Cheyenne Menthol Box (T)	Room	D9	1	F03	Tobacco	454	141	73	0.839207
SSC.E14.R.T.D9	Swisher Sweets Sweet Cherry	SSC	Swisher Sweets Sweet Cherry (T)	Room	D9	1	E14	Tobacco	13276	700	281	0.978834
SSO.B13.P.T.D0.dup	Swisher Sweets Original	SSO	Swisher Sweets Original (T)	Pocket	D0	2	B13	Tobacco	87994	662	152	0.998273
SSO.F14.F.T.D5	Swisher Sweets Original	SSO	Swisher Sweets Original (T)	Fridge	D5	1	F14	Tobacco	72691	846	216	0.997029
SSO.F14.P.T.D0.dup	Swisher Sweets Original	SSO	Swisher Sweets Original (T)	Pocket	D0	2	F14	Tobacco	32	30	28	0.125
SSO.F14.P.T.D0	Swisher Sweets Original	SSO	Swisher Sweets Original (T)	Pocket	D0	1	F14	Tobacco	29	26	24	0.172414
SSO.F14.R.T.D14	Swisher Sweets Original	SSO	Swisher Sweets Original (T)	Room	D14	1	F14	Tobacco	33	27	23	0.30303
SSO.I14.F.T.D0	Swisher Sweets Original	SSO	Swisher Sweets Original (T)	Fridge	D0	1	I14	Tobacco	58	46	40	0.310345
SSO.I14.R.T.D0	Swisher Sweets Original	SSO	Swisher Sweets Original (T)	Room	D0	1	I14	Tobacco	20	19	18	0.1
SSO.B13.F.T.D14.dup	Swisher Sweets Original	SSO	Swisher Sweets Original (T)	Fridge	D14	2	B13	Tobacco	108776	230	75	0.999311
CFF.E18.R.T.D14	Cheyenne Full Flavor	CFF	Cheyenne Full Flavor (T)	Room	D14	1	E18	Tobacco	52948	295	48	0.999093
CFF.E18.P.T.D5	Cheyenne Full Flavor	CFF	Cheyenne Full Flavor (T)	Pocket	D5	1	E18	Tobacco	52853	276	67	0.998732
CFF.C05.P.T.D9.dup	Cheyenne Full Flavor	CFF	Cheyenne Full Flavor (T)	Pocket	D9	2	C05	Tobacco	43934	295	70	0.998407
CFF.E18.F.T.D14.dup	Cheyenne Full Flavor	CFF	Cheyenne Full Flavor (T)	Fridge	D14	2	E18	Tobacco	38085	237	52	0.998635
CFF.E18.F.T.D9	Cheyenne Full Flavor	CFF	Cheyenne Full Flavor (T)	Fridge	D9	1	E18	Tobacco	62294	254	39	0.999374
CMB.D11.F.T.D5	Cheyenne Menthol Box	CMB	Cheyenne Menthol Box (T)	Fridge	D5	1	D11	Tobacco	41811	347	61	0.998541
SSO.B13.F.T.D0	Swisher Sweets Original	SSO	Swisher Sweets Original (T)	Fridge	D0	1	B13	Tobacco	7976	345	117	0.985331
SSO.I14.P.T.D0	Swisher Sweets Original	SSO	Swisher Sweets Original (T)	Pocket	D0	1	I14	Tobacco	88035	263	74	0.999159
CFF.D17.P.T.D5	Cheyenne Full Flavor	CFF	Cheyenne Full Flavor (T)	Pocket	D5	1	D17	Tobacco	50360	427	85	0.998312
CMB.D15.R.T.D0.dup	Cheyenne Menthol Box	CMB	Cheyenne Menthol Box (T)	Room	D0	2	D15	Tobacco	36514	266	50	0.998631
CFF.D17.F.T.D14	Cheyenne Full Flavor	CFF	Cheyenne Full Flavor (T)	Fridge	D14	1	D17	Tobacco	47634	283	75	0.998425
CFF.E18.P.T.D14	Cheyenne Full Flavor	CFF	Cheyenne Full Flavor (T)	Pocket	D14	1	E18	Tobacco	60872	153	39	0.999359
CMB.D11.F.T.D0	Cheyenne Menthol Box	CMB	Cheyenne Menthol Box (T)	Fridge	D0	1	D11	Tobacco	58597	198	45	0.999232
CMB.D11.P.T.D0.dup	Cheyenne Menthol Box	CMB	Cheyenne Menthol Box (T)	Pocket	D0	2	D11	Tobacco	21886	78	26	0.998812
CMB.D15.P.T.D0.dup	Cheyenne Menthol Box	CMB	Cheyenne Menthol Box (T)	Pocket	D0	2	D15	Tobacco	18193	82	34	0.998131
CMB.F03.F.T.D0.dup	Cheyenne Menthol Box	CMB	Cheyenne Menthol Box (T)	Fridge	D0	2	F03	Tobacco	42102	200	40	0.99905
CMB.F03.F.T.D0	Cheyenne Menthol Box	CMB	Cheyenne Menthol Box (T)	Fridge	D0	1	F03	Tobacco	53906	148	29	0.999462
CMB.F03.R.T.D0.dup	Cheyenne Menthol Box	CMB	Cheyenne Menthol Box (T)	Room	D0	2	F03	Tobacco	36968	328	59	0.998404
SSO.B13.F.T.D14	Swisher Sweets Original	SSO	Swisher Sweets Original (T)	Fridge	D14	1	B13	Tobacco	39562	65	21	0.999469
SSO.B13.P.T.D0	Swisher Sweets Original	SSO	Swisher Sweets Original (T)	Pocket	D0	1	B13	Tobacco	191	81	50	0.73822
SSO.B13.P.T.D14	Swisher Sweets Original	SSO	Swisher Sweets Original (T)	Pocket	D14	1	B13	Tobacco	153	71	51	0.666667
SSO.B13.R.T.D14.dup	Swisher Sweets Original	SSO	Swisher Sweets Original (T)	Room	D14	2	B13	Tobacco	108410	132	32	0.999705
SSO.B13.R.T.D14	Swisher Sweets Original	SSO	Swisher Sweets Original (T)	Room	D14	1	B13	Tobacco	88839	120	37	0.999584
SSC.C14.F.W.D0	Swisher Sweets Sweet Cherry	SSC	Swisher Sweets Sweet Cherry (W)	Fridge	D0	1	C14	Wrapper	28	23	20	0.285714
SSO.B13.F.T.D0.dup	Swisher Sweets Original	SSO	Swisher Sweets Original (T)	Fridge	D0	2	B13	Tobacco	112	52	36	0.678571
SSO.F14.R.T.D0.dup	Swisher Sweets Original	SSO	Swisher Sweets Original (T)	Room	D0	2	F14	Tobacco	33	26	21	0.363636
SSO.B13.R.T.D0	Swisher Sweets Original	SSO	Swisher Sweets Original (T)	Room	D0	1	B13	Tobacco	48	31	20	0.583333
SSC.E14.P.W.D14	Swisher Sweets Sweet Cherry	SSC	Swisher Sweets Sweet Cherry (W)	Pocket	D14	1	E14	Wrapper	19	17	15	0.210526
SSC.E14.P.T.D14.dup	Swisher Sweets Sweet Cherry	SSC	Swisher Sweets Sweet Cherry (T)	Pocket	D14	2	E14	Tobacco	19	16	14	0.263158
SSC.C14.R.T.D5	Swisher Sweets Sweet Cherry	SSC	Swisher Sweets Sweet Cherry (T)	Room	D5	1	C14	Tobacco	17	15	13	0.235294
SSO.F14.F.T.D0.dup	Swisher Sweets Original	SSO	Swisher Sweets Original (T)	Fridge	D0	2	F14	Tobacco	18	17	16	0.111111
